# Supplementary material for: Simultaneous knockout of VITAMIN C DEFECTIVE 2 and 3 exacerbates ascorbate deficiency and light stress sensitivity
Source: J Exp Bot. 2025 Aug 6;76(22):7026–40. doi: 10.1093/jxb/eraf352 (PMC12675267; doi:10.1093/jxb/eraf352)
Supplement: eraf352_Supplementary_Data [file eraf352_supplementary_data.zip]

Archive with 2 entries (2 files):
- jexbot315490-file001.pdf
- jexbot315490-file002.xlsx
